# Supplementary material for: Investigations of the Polycyclic Aromatic Hydrocarbon and Elemental Profile of Smoked Fish
Source: Molecules. 2022 Oct 18;27(20):7015. doi: 10.3390/molecules27207015 (PMC9608441; doi:10.3390/molecules27207015)
Supplement: Supplementary file 1 [file molecules-27-07015-s001.zip]

Archive with 1 entries (1 files):
- molecules-1920558-supplementary.pdf
